# Supplementary material for: Understanding visual perception in visual snow syndrome: a battery of psychophysical tests plus the 30-day clinical diary
Source: Brain Commun. 2024 Sep 30;6(5):fcae341. doi: 10.1093/braincomms/fcae341 (PMC11474241; doi:10.1093/braincomms/fcae341)
Supplement: fcae341_Supplementary_Data [file fcae341_supplementary_data.zip]

Archive with 2 entries (2 files):
- Supplementary_figures_and_tables.pdf
- Supplementary_material_Code.htm
